# Supplementary material for: Genome-Wide Identification of MATE Gene Family in Potato (Solanum tuberosum L.) and Expression Analysis in Heavy Metal Stress
Source: Front Genet. 2021 May 28;12:650500. doi: 10.3389/fgene.2021.650500 (PMC8196238; doi:10.3389/fgene.2021.650500)
Supplement: Supplementary file 1 [file Table_1.XLSX]

## Sheet: Table S1
Table S1 The identification of MATE family in potato
Gene	ID No.	Chromosome	Start	End	Length/aa	Mw /kD	pI	Subcellular location	Instability index	(GRAVY)	TM
StMATE1	PGSC0003DMT400049146	0	34200682	34204003	213	23.59	6.27	Plas	31.92	0.931	6
StMATE2	PGSC0003DMT400077907	0	40775287	40776411	288	31.97	9.02	Plas	26.22	0.837	7
StMATE3	PGSC0003DMT400029423	1	57482791	57486950	495	54.13	8.38	Plas	28.52	0.601	9
StMATE4	PGSC0003DMT400017700	1	65810578	65815567	537	58.21	9.17	Plas	32.41	0.543	9
StMATE5	PGSC0003DMT400017707	1	65839569	65847839	537	58.19	9.12	Plas	33	0.577	9
StMATE6	PGSC0003DMT400064838	1	85588174	85590320	476	52.42	9.35	Plas	23.86	0.761	11
StMATE7	PGSC0003DMT400086065	1	85598717	85599841	288	31.97	9.02	Plas	26.22	0.837	7
StMATE8	PGSC0003DMT400032971	2	16875918	16882893	500	54.87	6	Plas	32.47	0.759	12
StMATE9	PGSC0003DMT400026959	2	22110505	22114139	480	52.37	6.11	Plas	29.18	0.749	8
StMATE10	PGSC0003DMT400042439	2	36265373	36270512	528	57.77	6.16	Plas,Chlo	30.77	0.702	13
StMATE11	PGSC0003DMT400042437	2	36276417	36279887	480	52.02	6.4	Plas	25.22	0.684	9
StMATE12	PGSC0003DMT400078714	2	41600038	41602516	403	43.5	6.31	Plas	35.38	0.797	6
StMATE13	PGSC0003DMT400078716	2	41614179	41615921	430	46.84	8.79	Plas	26.11	0.919	10
StMATE14	PGSC0003DMT400040809	2	43944151	43946362	504	54.2	8.13	Plas	37.26	0.695	12
StMATE15	PGSC0003DMT400043015	3	5342448	5350737	344	37.5	5.86	Plas,Vacu	35.25	0.824	5
StMATE16	PGSC0003DMT400050960	3	22255678	22257338	295	32.78	8.19	Plas	37.42	0.674	5
StMATE17	PGSC0003DMT400031221	3	22351647	22357755	486	53.7	8	Plas	33.38	0.729	11
StMATE18	PGSC0003DMT400037015	3	42163108	42164990	530	57.93	8.58	Plas,Chlo	37.3	0.596	11
StMATE19	PGSC0003DMT400026353	3	43772145	43775202	503	55.43	5.29	Plas	31.17	0.729	11
StMATE20	PGSC0003DMT400026355	3	43777496	43780468	504	54.93	5.82	Plas	23.89	0.681	11
StMATE21	PGSC0003DMT400046666	3	52051644	52054051	489	53.68	8.26	Plas	32.55	0.465	8
StMATE22	PGSC0003DMT400046664	3	52060096	52062997	474	51.52	8.61	Plas	28.78	0.626	12
StMATE23	PGSC0003DMT400046656	3	52076377	52079267	466	50.93	8.79	Plas	31.09	0.579	10
StMATE24	PGSC0003DMT400014431	3	58460065	58463212	495	53.87	7.96	Plas	28.21	0.687	12
StMATE25	PGSC0003DMT400015300	4	1931526	1936214	403	44.31	5.79	Plas	33.83	0.737	9
StMATE26	PGSC0003DMT400015292	4	1962312	1967795	414	45.33	6.35	Plas	33.57	0.572	9
StMATE27	PGSC0003DMT400065416	4	5512014	5516208	448	48.55	7.05	Plas	31.68	0.594	8
StMATE28	PGSC0003DMT400005441	4	64398384	64402845	354	39.25	6.98	Plas,Chlo	34.61	0.713	8
StMATE29	PGSC0003DMT400005437	4	64433433	64440910	499	55.11	6.26	Plas	34.65	0.603	10
StMATE30	PGSC0003DMT400005431	4	64450486	64453315	416	45.67	7.1	Plas	31.27	0.641	10
StMATE31	PGSC0003DMT400016320	4	65853706	65856332	551	60.28	8.65	Plas	33.6	0.43	11
StMATE32	PGSC0003DMT400078374	5	3775904	3779888	427	45.87	7.95	Plas	30.76	0.777	11
StMATE33	PGSC0003DMT400078371	5	3781778	3786369	454	48.99	7.46	Plas	33.64	0.81	12
StMATE34	PGSC0003DMT400047906	5	10174685	10181177	514	56.51	5.88	Plas	33.97	0.69	12
StMATE35	PGSC0003DMT400065043	6	36820569	36822125	518	56.73	8.41	Plas,Chlo	36.81	0.581	11
StMATE36	PGSC0003DMT400076951	6	37568139	37571067	427	46.87	5.46	Plas	28.92	0.777	9
StMATE37	PGSC0003DMT400045283	6	43483201	43484875	455	49.13	8.55	Plas	22.12	0.749	10
StMATE38	PGSC0003DMT400070650	7	2382896	2384716	336	37.13	8.35	Plas,Chlo,Mit	33.74	0.538	7
StMATE39	PGSC0003DMT400070688	7	2386829	2387561	186	20.41	7.64	Plas	42.49	0.667	4
StMATE40	PGSC0003DMT400048259	7	2462349	2464801	477	52.1	8.39	Plas	27.31	0.659	10
StMATE41	PGSC0003DMT400078840	7	3424565	3428125	467	50.79	7.12	Plas	36.19	0.525	8
StMATE42	PGSC0003DMT400046429	7	4968688	4973344	388	42.76	6.07	Plas	30.56	0.708	7
StMATE43	PGSC0003DMT400054209	7	5139391	5144114	321	35.5	7.51	Plas	21.53	0.969	7
StMATE44	PGSC0003DMT400065544	7	47024648	47027028	484	52.75	6.35	Plas	28.87	0.663	10
StMATE45	PGSC0003DMT400011415	8	2931105	2938305	504	55.48	9.44	Plas	37.7	0.704	11
StMATE46	PGSC0003DMT400062037	8	3084121	3089999	336	37.1	5.84	Plas	33.81	0.633	7
StMATE47	PGSC0003DMT400014996	8	5392805	5395037	438	48.38	8.07	Plas	34.65	0.837	12
StMATE48	PGSC0003DMT400010077	8	53439822	53441658	480	52.51	8.91	Plas	27.86	0.711	11
StMATE49	PGSC0003DMT400058542	8	53998717	54000728	498	55.1	8.42	Plas	43.32	0.65	11
StMATE50	PGSC0003DMT400004800	9	16216459	16221235	519	56.48	8.43	Plas	33.97	0.601	10
StMATE51	PGSC0003DMT400064458	10	1977371	1983591	410	45.01	7.09	Plas	31.84	0.683	7
StMATE52	PGSC0003DMT400064457	10	1989000	1994746	303	33.59	6.59	Plas	32.68	0.39	6
StMATE53	PGSC0003DMT400054780	10	2451984	2456274	376	41.21	8.12	Plas	35.69	0.844	8
StMATE54	PGSC0003DMT400054764	10	2463220	2465709	527	56.68	7.96	Plas	39.65	0.64	10
StMATE55	PGSC0003DMT400021339	10	43769772	43773316	478	51.73	8.98	Plas	31.28	0.687	11
StMATE56	PGSC0003DMT400028664	10	53748727	53756221	285	30.44	5.92	Plas	28.72	0.054	2
StMATE57	PGSC0003DMT400072250	10	56682621	56689122	485	53.36	6.13	Plas	31.71	0.677	10
StMATE58	PGSC0003DMT400060876	10	57626848	57629814	488	53.89	8.93	Plas	32.87	0.626	12
StMATE59	PGSC0003DMT400041642	11	2509935	2516081	493	54.69	7.54	Plas	29.32	0.757	10
StMATE60	PGSC0003DMT400023792	11	9222083	9225885	497	54.16	6.52	Plas	29.86	0.622	11
StMATE61	PGSC0003DMT400018990	11	38092356	38097795	431	46.25	8.36	Plas	31.8	0.564	6
StMATE62	PGSC0003DMT400074161	12	5936144	5939987	478	52.27	5.67	Vacu	26.93	0.753	8
StMATE63	PGSC0003DMT400022543	12	6559238	6565579	524	57.79	8.7	Plas,Chlo	29.73	0.752	10
StMATE64	PGSC0003DMT400052553	12	12781986	12789615	501	55.31	7.54	Plas	31.45	0.636	12
Note: (1) The instability index marked in red classifies the protein as unstable. (2) Plas: plasma membrane, Chlo: chloroplast, Vacu: vacuole, Mit: mitochondria. (3) a. aa = amino acids; b. pI = isoelectric point of the deduced polypeptide; c. Mw = molecular weight; d.GRAVY: grand average of hydropathicity; e. TM:transmembrane helices
